# Supplementary material for: Implications of recurrent disturbance for genetic diversity
Source: Ecol Evol. 2016 Jan 25;6(4):1181–96. doi: 10.1002/ece3.1948 (PMC4725449; doi:10.1002/ece3.1948)
Supplement: Supplementary file 3 — Appendix S3. Java source code, parameter and input files together with installation instructions for the model used in article. [file ECE3-6-1181-s003.zip › ivy.xml]

<ivy-module version="2.0">
	<info organisation="au.edu.anu.rscs" module="aot" />

	<dependencies>
		<dependency org="com.googlecode.json-simple" name="json-simple"
			rev="1.1" />
		<!-- <dependency org="org.eclipse.emf" name="ecore" rev="2.3.0-v200706262000"/> -->
		<dependency org="jdom" name="jdom" rev="1.0" />
		<dependency org="commons-io" name="commons-io" rev="1.+" />
		<dependency org="org.apache.commons" name="commons-exec"
			rev="1.+" />
		<dependency org="commons-collections" name="commons-collections"
			rev="3.2.1" />
		<dependency org="commons-lang" name="commons-lang" rev="2.3" />
		<dependency org="commons-cli" name="commons-cli" rev="1.2"/>


		<dependency org="ch.ethz.ganymed" name="ganymed-ssh2" rev="build209" />
		<dependency org="net.sf.jung" name="jung-api" rev="2.0.1" />
		<dependency org="net.sf.jung" name="jung-visualization"
			rev="2.0.1" />
		<dependency org="net.sf.jung" name="jung-graph-impl" rev="2.0.1" />
		<dependency org="org.jsoup" name="jsoup" rev="1.6.1" />
		<dependency org="org.swinglabs" name="swingx" rev="1.6.1" />
		<dependency org="batik" name="batik-rasterizer" rev="1.6-1" />
		<dependency org="tablelayout" name="TableLayout" rev="20050920" />
		<dependency org="javax.mail" name="mail" rev="1.4" />
		<dependency org="org.beanshell" name="bsh" rev="2.0b5" />
		<dependency org="org.codehaus.groovy" name="groovy-all"
			rev="2.0.4" />
		<dependency org="net.java.dev.designgridlayout" name="designgridlayout"
			rev="1.9" />
		<dependency org="org.hamcrest" name="hamcrest-all" rev="1.3" />
		<dependency org="junit" name="junit" rev="4.11" />
		<dependency org="org.graphstream" name="gs-core" rev="1.2" />
		<dependency org="org.graphstream" name="gs-algo" rev="1.2" />
		<dependency org="org.graphstream" name="gs-ui" rev="1.2" />
		<dependency org="org.prefuse" name="prefuse" rev="beta-20071021" />
		<dependency org="com.jcraft" name="jsch" rev="0.1.52"/>

		<dependency org="com.fifesoft" name="rsyntaxtextarea" rev="2.5.6" />
		<dependency org="com.fifesoft" name="autocomplete" rev="2.5.4"/>
		<dependency org="com.fifesoft" name="rstaui" rev="2.5.4"/>


		
		<!-- <dependency org="net.java.dev.jna" name="platform" rev="3.4.0"/> <dependency 
			org="net.java.dev.jna" name="jna" rev="3.4.0"/> <dependency org="chrriis.dj.nativeswing" 
			name="DJNativeSwing-SWT" rev="1.0.1"/> <dependency org="com.sun.jna" name="jna" 
			rev="3.0.9"/> <dependency org="log4j" name="log4j" rev="1.2.16" /> <dependency 
			org="org.slf4j" name="slf4j-api" rev="1.7.0" /> <dependency org="ch.qos.logback" 
			name="logback-classic" rev="1.0.7" /> <dependency org="ch.qos.logback" name="logback-core" 
			rev="1.0.7" /> -->
	</dependencies>
</ivy-module>
